# Supplementary material for: Valproic Acid Reduces Neuroinflammation to Provide Retinal Ganglion Cell Neuroprotection in the Retina Axotomy Model
Source: Front Cell Dev Biol. 2022 May 12;10:903436. doi: 10.3389/fcell.2022.903436 (PMC9135180; doi:10.3389/fcell.2022.903436)
Supplement: Supplementary file 2 [file DataSheet1.CSV]

Analyte	Group	Adiponectin/Acrp30	Amphiregulin	Angiopoietin-1	Angiopoietin-2	Angiopoietin-like 3	BAFF/BLyS/TNFSF13B	C1q R1/CD93	CCL2/JE/MCP-1	CCL3/CCL4/MIP-1a	CCL5/RANTES	CCL6/C10	CCL11/Eotaxin	CCL12/MCP-5	CCL17/TARC	CCL19/MIP-3b	CCL20/MIP-3a	CCL21/6Ckine	CCL22/MDC	CD14	CD40/TNFRSF5	CD160	Chemerin	Chitinase 3-like 1	Coagulation Factor III/Tissue Factor	Complement Component C5/C5a	Complement Factor D	C-Reactive Protein/CRP	CX3CL1/Fractalkine	CXCL1/KC	CXCL2/MIP-2	CXCL9/MIG	CXCL10/IP-10	CXCL11/I-TAC	CXCL13/BLC/BCA-1	CXCL16	Cystatin C	DKK-1	DPPIV/CD26	EGF	Endoglin/CD105	Endostatin	Fetuin A/AHSG	FGF acidic	FGF-21	Flt-3 Ligand	Gas 6	G-CSF	GDF-15
D0_3	D0	0.018330566	0.032788277	0.017050036	0.025185987	0.024759144	0.009491925	0.005072604	0.006779977	0.023265193	0.014827464	0.025675363	0.040541563	0.024181412	0.035242625	0.029969618	0.007847085	0.013559847	0.04740232	0.024545722	0.032210545	0.019761984	0.044502881	0.025932963	0.268391934	0.020873377	0.016987504	0.004494765	0.107193869	0.009598635	0.034219802	0.096752325	0.026403984	0.026190562	0.019761984	0.160135332	0.206491993	0.026297273	0.034539935	0.018481455	0.017521058	0.069499029	0.036780861	0.296079542	0.02725767	0.013697824	0.028111357	0.045010504	0.028035912
D0_5	D0	0.008430076	0.036209047	0.018828851	0.027813618	0.027342242	0.010482208	0.005601824	0.007487325	0.025692429	0.0163744	0.028354049	0.044771226	0.026704236	0.038919455	0.033096321	0.008665764	0.014974533	0.052347759	0.027106555	0.035571041	0.021823734	0.049145825	0.028638524	0.296393013	0.023051077	0.018759794	0.0049637	0.118377305	0.010600052	0.037789922	0.106846404	0.029158687	0.028922999	0.021823734	0.176842101	0.228035109	0.029040843	0.038143454	0.020409608	0.019349013	0.076749798	0.040618174	0.326969243	0.030101438	0.015126905	0.031044188	0.049706408	0.030960873
D0_2	D0	0.021641198	0.005086727	0.00540345	0.008161315	0.012185912	0	0	0	0.019825584	0.026075318	0.009796623	0.007655478	0.009053892	0.011177063	0.010242262	0	0	0.036345991	0.01480367	0.016604199	0.006467108	0.004876475	0.008459707	0.188434885	0.012173362	0	0	0.060402902	0	0.006467108	0.068149736	0.009053892	0	0.007655478	0.115908235	0.217401397	0.015205785	0.019042436	0.007358385	0.012024816	0.034798882	0.015205785	0.217662393	0.009796623	0.006467108	0.014314507	0.029397147	0.016629749
D0_6	D0	0.019585141	0.010215416	0.007119157	0.011182392	0.013726093	0	0.002503226	0.002503226	0.012482837	0.029035817	0.016269793	0.009524718	0.010629834	0.019544666	0.012759116	0	0.003332063	0.025673087	0.011101442	0.012759116	0.009524718	0.011377721	0.011182392	0.174526267	0.011930279	0	0	0.046387104	0	0.004713458	0.061572641	0.016741402	0.011930279	0.013311674	0.121325708	0.189721611	0.013726093	0.020528496	0.007671715	0.011182392	0.033247137	0.026030316	0.265064826	0.01441679	0.010629834	0.018399076	0.026428019	0.021535809
D1_3	D1	0.033958512	0.030680512	0.018019345	0.024173163	0.021400863	0.015529239	0.014438427	0.020900726	0.031835246	0.333891187	0.037776355	0.052813092	0.026945353	0.035916411	0.039061113	0.007366909	0.016119805	0.06973388	0.033362383	0.041929186	0.02400016	0.034370621	0.042596872	0.401029043	0.022164432	0.010357262	0	0.127663754	0.024109241	0.111243213	0.101820231	0.107021006	0.017146696	0.019764645	0.18814002	0.213851228	0.022973269	0.040088004	0.014483587	0.01378394	0.047332524	0.022209701	0.137800563	0.022427863	0.01291129	0.027972243	0.044592295	0.030044787
D1_4	D1	0.007458457	0.033017313	0.0193918	0.026014327	0.023030874	0.016712034	0.015538139	0.022492643	0.034259998	0.359322226	0.040653615	0.056835635	0.028997663	0.038652007	0.042036228	0.007928015	0.01734758	0.075045207	0.03590345	0.045122749	0.025828147	0.036988481	0.04584129	0.431573681	0.0238526	0.01114613	0	0.137387347	0.025945537	0.119716124	0.109575435	0.11517233	0.018452685	0.021270032	0.202469827	0.230139346	0.024723043	0.043141333	0.015586738	0.014833802	0.050937637	0.023901317	0.148296233	0.024136096	0.013894687	0.030102767	0.047988696	0.032333167
D1_2	D1	0.006348746	0.006142401	0.004684125	0.011221427	0.014927487	0.008390332	0.00497578	0.017552382	0.017844037	0.298749237	0.012242219	0.007515367	0.008888187	0.01409525	0.008827814	0	0.004684125	0.049260387	0.015219142	0.020426205	0.00380916	0.005850746	0.012594247	0.193195202	0.008390332	0	0	0.050341552	0.018196065	0.017260727	0	0.10305601	0.005850746	0.00497578	0.094665824	0.160821495	0.010638117	0.020152195	0.00497578	0.00497578	0.027795744	0.016008652	0.100453135	0.01282553	0.00380916	0.009265297	0.025505086	0.016282662
D1_6	D1	0.023911209	0.010396611	0.011536747	0.015158673	0.014303571	0.003722685	0.002297516	0.013733503	0.023400143	0.253487485	0.016583842	0.019065632	0.014018537	0.024297002	0.012106815	0.003437651	0.004292753	0.044436642	0.018780598	0.023869451	0.009054957	0.011738266	0.014588605	0.187182615	0.012106815	0.00563455	0	0.040630442	0.013733503	0.027651281	0.064730058	0.046675156	0.010681645	0.010396611	0.085105848	0.174842642	0.01530119	0.019552185	0.007344753	0.007344753	0.020893982	0.017640463	0.113362969	0.010681645	0.007914821	0.017070395	0.02026477	0.017355429
D1_LPS_2	D1_LPS	0.023896909	0.019550605	0.012751604	0.022008408	0.02912004	0.014627392	0.011917921	0.015743173	0.034312637	0.455878713	0.026115862	0.025055833	0.020592709	0.028672665	0.025846374	0.01239583	0.016650533	0.119480065	0.03343581	0.042054742	0.0183179	0.025472675	0.029536882	0.230306288	0.017067375	0.014002129	0	0.10353587	0.02013262	0.045562152	0.102036803	0.146943159	0.01581685	0.017067375	0.099024288	0.13953161	0.020280078	0.026202148	0.01581685	0.012438973	0.044176883	0.027869515	0.169617889	0.024804269	0.011353726	0.021530603	0.043821109	0.022364287
D1_LPS_4	D1_LPS	0.014057153	0.020870029	0.01361218	0.023493703	0.031085282	0.01561456	0.012722233	0.016805642	0.036628315	0.486644885	0.027878359	0.026746792	0.021982462	0.030607715	0.027590684	0.013232395	0.017774238	0.127543491	0.035692314	0.044892917	0.019554132	0.027191765	0.031530256	0.245849112	0.018219211	0.0149471	0	0.11052326	0.021491323	0.048637034	0.108923025	0.156860004	0.016884291	0.018219211	0.105707202	0.148948267	0.021648732	0.027970469	0.016884291	0.01327845	0.047158276	0.029750362	0.181064997	0.026478251	0.012119962	0.022983652	0.046778491	0.023873599
D1_LPS_1	D1_LPS	0.015699969	0.020988399	0.009734619	0.012686739	0.019008411	0.008787873	0.006217314	0.019451229	0.030323448	0.357197918	0.011653497	0.017089533	0.011271788	0.015908684	0.011948709	0.001493921	0.007607025	0.062339199	0.030766266	0.041645864	0.003855617	0.007902237	0.010325043	0.171977721	0.011063073	0.002674769	0	0.048446223	0.026276976	0.031061478	0.108277299	0.191504967	0.008197449	0.008197449	0.055740028	0.139633989	0.010767861	0.019659944	0.008197449	0.008197449	0.016499108	0.017679957	0	0.014328266	0.005036466	0.017975169	0.030471054	0.019303623
D1_LPS_5	D1_LPS	0.022489829	0.010803238	0.007235292	0.007235292	0.012066775	0.00675585	0.003105633	0.019623847	0.02206865	0.529605061	0.019425331	0.016254416	0.013330311	0.014552713	0.009258916	0.002544061	0.004790348	0.095349703	0.018302188	0.021349698	0.014734241	0.016617472	0.019343061	0.168247764	0.008639221	0.002544061	0	0.050934425	0.016477079	0.027660361	0.116059771	0.275220039	0.010803238	0.012207168	0.086604205	0.143678997	0.01136481	0.013950006	0.008639221	0.005913492	0.023952022	0.019343061	0.121535096	0.017055639	0.008358435	0.01671673	0.024314937	0.014371185
D1_VA_3	D1_VA	0.016384742	0.024362978	0.016826487	0.018087004	0.018905778	0.009602419	0.010265036	0.010265036	0.027500909	0.071015054	0.025467339	0.029424044	0.020893628	0.025246467	0.020120575	0.005691435	0.013844712	0.054859025	0.03156805	0.035699907	0.01963311	0.03004094	0.018970493	0.200176263	0.017203516	0.01163599	0	0.053689948	0.011369397	0.028871863	0.101051355	0.034770697	0.018905778	0.014507329	0.067728696	0.139377212	0.018795342	0.031457614	0.014884357	0.012850787	0.043255393	0.031236742	0.153569908	0.026994449	0.014507329	0.025954804	0.04197588	0.020010139
D1_VA_5	D1_VA	0.023233242	0.028444192	0.01964521	0.021116886	0.022072818	0.011210988	0.011984605	0.011984605	0.032107781	0.082911286	0.029733552	0.034353073	0.024393666	0.02947568	0.023491114	0.006644848	0.016163937	0.064048847	0.036856237	0.04168025	0.022921991	0.035073309	0.022148374	0.233709201	0.020085398	0.013585216	0	0.06268393	0.013273965	0.033708393	0.11797918	0.040595382	0.022072818	0.016937553	0.079074408	0.162725271	0.021943882	0.036727301	0.017377741	0.015003513	0.050501409	0.036469429	0.179295486	0.03151648	0.016937553	0.030302676	0.049007556	0.023362178
D1_VA_1	D1_VA	0.009797091	0.002750915	0	0	0.005179846	0	0	0	0.01228887	0.059281993	0.00903805	0.005179846	0.005179846	0.009600803	0.002750915	0	0	0.037295922	0.013110759	0.015798826	0.00153645	0.004787422	0.006001887	0.124481316	0	0	0	0.016665195	0.005698271	0.008430817	0	0.01061898	0.005179846	0.005179846	0.039876661	0.101040012	0.007216352	0.010315364	0.003965381	0	0.011681637	0.009645283	0.076736742	0.008430817	0.003661764	0.013503335	0.023926027	0.010770788
D1_VA_6	D1_VA	0.031478042	0.005701667	0.005427126	0.006525289	0.011112045	0.003585642	0	0	0.011112045	0.129461571	0.012210209	0.00666256	0.005976207	0.014681077	0.010151152	0.001389314	0.004328962	0.021634788	0.008915717	0.015973342	0.008996158	0.005976207	0.005976207	0.12838688	0.012953391	0.002487478	0	0.019987542	0.004683806	0.011798397	0.058988967	0.032237834	0.010562963	0.012210209	0.044545093	0.112188964	0.010562963	0.015836071	0.008721617	0.00578197	0.019381493	0.019461934	0.116230756	0.011112045	0.008721617	0.019736475	0.018049009	0.012129768
[truncated: 63 more columns]
